# Supplementary material for: Early radiological adjacent segment changes following L4/5 fusion: a retrospective comparative study of oblique lateral interbody fusion and minimally invasive transforaminal lumbar interbody fusion
Source: PeerJ. 2025 Aug 21;13:e19918. doi: 10.7717/peerj.19918 (PMC12375297; doi:10.7717/peerj.19918)
Supplement: Supplemental Information 1 — Raw data in MIS-TLIF group including demographics of patients and clinical outcomes. [file peerj-13-19918-s001.csv]

					Follow-up	Pre-OP			Final Follow-up
NAME NO.	SEX	AGE	BMI	Diagnosis	month	VAS-L	VAS-LEG	ODI	VAS-L	VAS-LEG	ODI
1	Female	71	23.4	herniation	44	6	8	27	2	3	12
2	Male	68	28.1	herniation	12	6	8	25	2	1	14
3	Female	54	28.5	spondylolisthesis	30	5	6	20	1	1	12
4	Female	66	23.1	stenosis	17	4	6	18	1	1	17
5	Male	69	24.8	stenosis	15	3	5	26	1	4	18
6	Female	60	23.0	stenosis	9	6	5	26	2	1	13
7	Male	59	28.4	stenosis	9	5	7	21	1	2	12
8	Male	70	24.1	stenosis	16	7	6	29	2	2	20
9	Male	58	25.4	herniation	15	6	6	28	1	1	10
10	Female	52	27.9	stenosis	14	5	7	26	1	1	10
11	Female	66	30.3	stenosis	11	6	5	31	1	1	14
12	Female	61	25.9	stenosis	11	6	7	34	2	2	14
13	Female	63	31.2	stenosis	9	5	8	27	2	2	16
14	Male	81	27.5	stenosis	36	7	7	42	2	2	14
15	Female	71	27.1	stenosis	20	5	7	28	2	2	14
16	Male	50	25.3	stenosis	24	5	7	23	2	2	15
17	Female	67	27.0	stenosis	14	4	5	21	3	2	12
18	Female	77	27.3	herniation	20	6	6	30	2	2	11
19	Female	55	24.4	stenosis	20	4	5	18	1	2	8
20	Male	51	27.5	spondylolisthesis	19	3	5	16	1	1	9
21	Male	66	29.4	stenosis	20	5	6	25	3	1	9
22	Female	58	22.2	stenosis	17	5	5	29	2	2	10
23	Male	67	23.7	stenosis	10	6	6	29	2	1	13
24	Female	83	24.1	stenosis	10	4	7	23	3	2	11
25	Female	60	26.2	stenosis	10	5	6	26	2	1	11
