# Supplementary material for: Early radiological adjacent segment changes following L4/5 fusion: a retrospective comparative study of oblique lateral interbody fusion and minimally invasive transforaminal lumbar interbody fusion
Source: PeerJ. 2025 Aug 21;13:e19918. doi: 10.7717/peerj.19918 (PMC12375297; doi:10.7717/peerj.19918)
Supplement: Supplemental Information 2 — Pre-operative radiographic raw data (including ADH, PDH, FH, FA, SLA, LL, ADD and AFD ) in MIS-TLIF group. [file peerj-13-19918-s002.csv]

NAME	PRE-OP DA			PRE-OP ADH			PRE-OP PDH			PRE-OP FH			PRE-OP FA			PRE-OP LL	PRE-OP DSA			PRE-OP APD				Pfirrmann			Weishaupt			PRE-OP
NO.	L3/4	L4/5	L5/S1	L3/4	L4/5	L5/S1	L3/4	L4/5	L5/S1	L3/4	L4/5	L5/S1	L3/4	L4/5	L5/S1		L3/4	L4/5	L5/S1	L3/4	L4/5	L5/S1		L3/4	L4/5	L5/S1	L3/4	L4/5	L5/S1	SLA
1	5.81	20.72	20.93	8.89	11.53	13.37	5.06	7.43	3.96	16.31	15.49	12.43	100.99	104.45	139.16	49.21	106.42	86.62	124.69	11.41	7.49	12.01		3	3	3	0	1	0	40.24
2	5.56	8.62	7.60	13.13	10.74	12.62	9.59	5.87	6.34	25.51	18.14	15.65	239.87	147.04	106.60	15.29	92.45	81.08	132.16	7.32	7.42	10.17		3	4	3	1	1	1	18.29
3	12.68	10.66	11.31	11.83	10.66	10.35	3.88	6.60	4.54	17.42	16.67	11.76	191.99	219.32	80.43	38.48	103.23	71.03	89.86	7.44	5.63	7.82		2	2	2	0	0	0	19.45
4	5.01	10.79	8.87	10.46	11.64	9.9	6.04	6.79	6.34	22.49	20.01	15.67	222.82	128.99	128.75	31.81	93.63	74.86	97.79	8.32	7.12	10.13		2	3	3	0	1	0	16.89
5	4.52	22.97	8.36	12.72	12.42	9.75	8.68	6.19	4	19.67	17.78	14.09	182.52	139.19	113.84	33.59	85.43	46.78	159.40	7.95	7.64	12.41		2	3	3	0	0	0	27.04
6	6.31	9.04	8.27	13.07	14.61	7.81	7.65	6.92	3.82	20.96	18.71	12.28	166.39	141.01	131.37	35.85	118.20	66.59	112.30	9.21	5.87	10.52		3	3	3	0	0	0	4.15
7	15.52	21.89	16.63	13.40	13.72	15.03	5.95	6.79	4.84	17.29	15.98	14.01	178.02	159.86	151.49	51.73	80.86	77.60	83.67	8.99	7.05	11.61		2	3	2	1	0	1	33.43
8	10.52	3.74	11.63	15.06	10.53	9.79	7.19	5.85	5.14	23.26	18.99	13.42	177.57	133.86	195.98	22.29	83.79	78.41	70.07	6.19	6.20	9.46		3	3	4	1	2	0	19.65
9	4.09	16.7	6.07	4.29	9.38	9.96	3.79	5.09	5.75	20.10	18.74	15.43	160.86	129.34	82.02	24.49	114.8	94.3	129.41	8.15	7.19	9.07		4	4	4	1	2	1	25.38
10	9.66	16.14	14.07	12.30	10.62	12.29	5.75	5.14	5.97	19.64	14.73	14.00	221.72	159.08	217.35	44.24	145.52	64.34	120.97	10.75	6.22	13.59		2	3	2	0	0	0	30.62
11	4.93	9.84	7.37	10.13	13.90	10.86	7.29	6.09	6.16	19.86	18.09	15.96	167.24	224.64	173.04	23.22	109.39	56.17	59.68	9.71	6.96	7.55		2	3	3	1	1	1	21.29
12	6.53	12.62	18.10	9.66	10.17	12.41	6.26	4.51	5.50	22.78	25.21	14.67	320.05	220.81	128.02	18.09	143.79	118.62	220.62	10.75	9.10	12.64		3	4	3	0	1	0	31.37
13	10.71	10.77	13.03	12.89	8.40	13.45	3.80	6.39	6.46	18.19	17.42	14.89	230.89	159.92	186.64	48.37	160.18	62.15	177.90	11.75	7.01	14.09		3	4	3	1	1	0	18.88
14	5.08	22.31	16.48	13.78	11.90	14.60	8.87	7.68	7.25	21.18	17.31	21.89	206.92	164.66	142.15	47.59	89.89	68.53	94.36	9.12	7.13	9.41		3	4	3	0	0	1	39.09
15	7.21	25.64	13.75	16.48	16.97	12.69	7.46	7.32	7.26	21.71	20.54	14.82	250.40	182.90	120.58	51.71	84.08	55.60	119.41	6.68	6.24	10.08		3	3	3	1	0	0	42.93
16	4.24	20.55	10.93	10.9	11.71	13.52	5.69	4.97	7.58	22.07	17.20	15.76	214.3	128.99	132.92	33.98	78.49	70.11	98.03	6.73	5.4	8.1		3	3	3	0	1	1	34.88
17	7.73	27.55	11.76	13.67	13.55	13.64	8.19	6.25	8.32	18.80	19.68	18.33	178.46	189.01	179.10	50.48	67.11	60.61	108.46	5.61	5.62	10.66		2	2	2	1	1	1	40.9
18	10.15	23.00	17.60	12.44	11.7	16.74	6.9	7.68	6.56	21.42	22.94	15.88	182.05	180.79	108.95	56.54	74.06	74.21	139.73	6.83	6.47	10.52		2	3	2	1	1	0	33.46
19	8.48	17.66	11.93	11.56	10.43	8.83	6.85	6.03	6.01	18.81	15.08	18.5	142.4	103.37	110.4	46.85	118.56	74.83	99.17	10.5	7.23	8.31		2	3	2	2	1	2	17.21
20	6.85	12.29	15.50	19.07	15.85	17.26	7.32	4.72	6.05	22.5	15.91	16.16	196.83	124.89	130.4	41.51	124.29	127.37	157.89	10.2	9.61	12.51		2	2	3	1	1	1	38
21	5.98	12.17	13.69	14.99	17.82	16.26	7.72	8.91	8.52	23.14	21.68	15.84	208.49	122.47	121.27	38.91	63.17	66.29	74.70	6.03	5.78	7.77		2	2	2	0	0	1	26.36
22	7.98	19.13	13.57	12.11	11.4	13.87	7.4	5.1	5.66	23.34	18.09	16.41	167.39	122.84	109.68	51.4	83.17	69.01	103.73	7.08	6.34	10.12		2	3	2	1	1	1	29.16
23	8.14	14.65	10.25	16.44	13.67	14.63	8.35	7.12	8.71	21.73	16.47	15.97	166.06	98.99	107.08	43.01	129.56	81.65	143.55	9.44	7.6	10.67		2	2	2	0	1	1	30.99
24	9.77	8.03	13.74	11.26	13.87	12.92	6.46	6.52	3.77	17.02	19.70	15.96	198.66	155.62	114.94	35.95	105.68	84.23	180.57	8.85	8.44	13.12		2	2	3	0	0	1	26.47
25	3.33	16.52	15.6	12.91	14.49	15.47	8.01	6.77	7.41	17.26	22.21	14.43	129.37	107.55	101.71	47.59	112.38	66.64	148.35	9.49	8.89	12.34		2	4	2	1	1	1	23.32
