# Supplementary material for: Early radiological adjacent segment changes following L4/5 fusion: a retrospective comparative study of oblique lateral interbody fusion and minimally invasive transforaminal lumbar interbody fusion
Source: PeerJ. 2025 Aug 21;13:e19918. doi: 10.7717/peerj.19918 (PMC12375297; doi:10.7717/peerj.19918)
Supplement: Supplemental Information 3 — Post-operative radiographic raw data (including ADH, PDH, FH, FA, SLA, LL, ADD and AFD ) in MIS-TLIF group. [file peerj-13-19918-s003.csv]

NAME	POST-OP DA			POST-OP ADH			POST-OP PDH			POST-OP FH			POST-OP FA			POST-OP LL	POST-OP DSA			POST-OP APD				Pfirrmann			Weishaupt			POST-OP SLA
NO.	L3/4	L4/5	L5/S1	L3/4	L4/5	L5/S1	L3/4	L4/5	L5/S1	L3/4	L4/5	L5/S1	L3/4	L4/5	L5/S1		L3/4	L4/5	L5/S1	L3/4	L4/5	L5/S1		L3/4	L4/5	L5/S1	L3/4	L4/5	L5/S1
1	5.13	22.60	17.83	8.82	12.54	15.06	5.37	8.50	4.08	17.24	20.87	15.32	106.47	204.84	126.53	50.10	117.05	180.10	131.32	12.11	14.18	12.65		3	3	3	0	1	0	44.19
2	8.27	11.57	13.72	12.64	12.73	13.42	9.40	6.17	6.80	25.47	23.47	15.16	217.20	148.61	105.16	26.58	116.45	199.64	155.17	7.76	14.08	12.51		3	4	3	2	1	1	22.91
3	12.85	12.98	14.02	11.09	11.15	9.32	4.40	6.72	5.38	15.31	16.78	12.22	163.49	254.93	88.33	44.56	106.12	109.43	115.36	7.68	8.17	8.23		3	2	2	0	0	0	20.52
4	4.52	13.45	10.05	11.11	13.3	12.85	4.65	7.55	6.96	19.94	23.33	15.91	207.85	218.53	133.57	35.64	97.07	143.29	115.62	8.55	12.77	10.06		2	3	3	1	1	0	13.34
5	4.64	24.18	9.58	14.00	12.98	8.95	8.70	7.02	4.91	20.72	17.78	12.63	205.49	149.02	124.91	34.17	92.13	102.45	167.50	9.12	9.21	12.54		2	3	3	1	1	1	26.03
6	8.96	7.79	9.21	13.83	13.11	6.94	5.13	5.08	2.58	25.03	21.08	13.15	171.30	169.97	115.12	36.02	111.30	105.34	102.30	9.57	8.38	10.84		3	3	3	0	0	0	11.29
7	13.01	25.74	18.67	13.43	14.34	14.96	5.86	8.68	6.36	21.25	20.87	15.45	168.63	169.39	121.02	58.51	84.72	122.34	108.24	9.12	9.78	12.02		3	3	3	1	0	1	30.89
8	9.41	10.45	15.03	14.37	15.04	10.40	6.53	7.84	3.90	23.22	19.53	14.89	171.29	141.89	182.26	29.74	105.61	125.16	104.42	7.25	8.48	9.42		3	3	4	1	2	1	13.19
9	3.13	21.06	11.32	5.95	13.35	12.36	3.66	6.58	4.28	19.38	19.70	15.57	124.6	146.03	91.26	32.26	129.34	129.35	152.52	9.03	8.84	9.17		4	3	4	1	2	1	31.18
10	9.16	18.33	17.88	12.32	11.27	12.53	5.81	5.80	4.69	25.13	17.93	13.93	231.35	173.48	221.71	50.11	152.68	138.56	141.18	10.14	10.23	13.62		3	3	2	0	0	0	32.77
11	8.78	13.42	9.81	11.38	15.62	11.19	4.87	6.99	5.45	18.13	21.04	18.73	176.04	229.42	164.98	28.55	122.83	105.46	88.72	9.88	9.23	8.12		2	3	3	1	1	1	22.12
12	9.24	13.63	15.42	9.71	14.96	13.64	6.63	5.31	3.82	22.26	24.15	13.64	331.25	278.29	123.14	23.63	155.21	186.18	225.13	11.82	11.65	12.88		3	4	3	1	1	0	33.02
13	10.98	11.35	13.94	12.49	11.02	13.46	5.35	8.39	8.07	20.07	22.38	13.69	234.47	205.62	170.37	45.58	177.12	94.52	193.16	10.84	9.31	14.61		3	4	3	1	1	0	21.28
14	6.64	24.14	14.10	12.23	13.40	17.94	7.49	8.01	7.68	25.00	18.24	18.14	193.08	196.42	143.99	48.58	103.29	121.71	119.23	10.53	7.94	11.49		3	4	3	0	1	1	38.47
15	9.03	24.33	11.82	13.97	13.23	13.76	8.76	5.61	7.91	20.78	21.91	13.26	248.20	276.31	156.68	48.21	80.79	174.71	104.17	5.87	10.76	12.74		3	3	3	1	0	0	36.37
16	6.54	25.55	13.08	9.91	14.95	14.53	7.55	7.07	7.92	22.18	17.39	15.82	225.10	153.50	159.89	39.71	80.68	193.95	132.72	6.50	15.02	11.19		3	3	3	1	1	2	39.44
17	9.84	27.9	14.66	13.47	15.83	13.85	6.73	7.33	8.94	18.26	20.02	18.36	161.60	192.54	156.12	54.84	61.80	98.09	110.25	4.11	10.62	10.95		2	2	2	2	1	1	42.62
18	11.86	18.24	13.35	13.57	10.56	14.89	6.45	7.64	8.47	21.16	22.64	16.34	180.634	187.65	115.49	50.81	71.75	102.45	119.54	8.01	8.21	10.78		4	3	4	1	1	2	25.1
19	10.01	19.77	13.36	13.35	10.55	10.26	6.28	6.01	6.98	19.95	15.88	17.14	130.54	163.19	100.76	49.48	120.07	170.02	120.45	9.68	13.85	10.03		2	3	4	2	1	2	23.75
20	7.25	12.56	12.14	17.04	16.58	17.56	8.03	5.27	6.46	25.14	17.28	16.67	186.17	206.13	133.86	36.74	130.14	192.45	155.27	9.16	14.52	12.33		2	2	3	1	1	1	28.97
21	8.46	8.29	10.35	14.5	17.71	16.35	7.5	8.59	8.81	22	23.01	17.19	220.07	131.08	131.11	33.41	55.21	72.18	56.3	8.02	6.82	7.84		4	2	2	1	0	1	27.92
22	10.22	17.41	14.63	13.48	11.56	12.91	6.99	6.51	6.4	25.12	20.34	16.35	180.34	149.27	121.32	49.11	76.4	216.7	89.33	8.33	13.09	10.44		2	3	2	1	1	1	26.73
23	7.49	22.16	12.88	15.73	15.33	14.14	9.04	8.62	8.27	25.35	18.45	16.69	174.25	109.12	109.10	47.89	146.14	129.04	172.13	9.24	9.76	10.45		3	2	2	0	1	1	34.86
24	10.24	14.23	14.87	12.56	14.69	13.61	7.24	8.05	4.31	18.51	19.85	16.3	181.04	191.52	132.10	37.52	115.14	110.57	205.61	8.82	8.92	13.68		2	2	3	0	0	1	25.15
25	8.08	18.53	17.85	13.23	15.75	16.99	9.21	8.63	8.88	19.14	24.31	15.13	132.47	145.35	123.14	52.81	125.42	132.45	160.15	10.62	11.45	12.63		3	4	2	1	1	1	28.87
