# Supplementary material for: Early radiological adjacent segment changes following L4/5 fusion: a retrospective comparative study of oblique lateral interbody fusion and minimally invasive transforaminal lumbar interbody fusion
Source: PeerJ. 2025 Aug 21;13:e19918. doi: 10.7717/peerj.19918 (PMC12375297; doi:10.7717/peerj.19918)
Supplement: Supplemental Information 4 — Raw data in OLIF group including demographics of patients and clinical outcomes. [file peerj-13-19918-s004.csv]

					Followup	pre-op			Final follow-up
NAME NO.	SEX	AGE	BMI	Diagnosis	mon	VAS-L	VAS-LEG	ODI	VAS-L	VAS-LEG	ODI
1	Male	57	22.11	stenosis	12	5	6	18	2	1	6
2	Male	70	22.2	stenosis	12	6	8	32	2	2	12
3	Female	65	28.76	stenosis	10	5	7	30	1	3	11
4	Male	61	21.23	herniation	10	6	7	37	1	3	16
5	Female	56	22.9	stenosis	17	5	7	21	1	2	9
6	Female	56	28.7	stenosis	24	5	8	22	1	2	7
7	Female	68	24.91	stenosis	12	8	6	42	2	2	12
8	Female	62	25.63	stenosis	14	5	6	23	2	1	20
9	Female	79	22.48	stenosis	13	6	8	34	1	2	16
10	Female	72	22.43	stenosis	15	5	8	22	2	2	15
11	Female	63	24.03	stenosis	16	4	5	22	2	1	16
12	Female	52	22.15	stenosis	12	5	5	21	1	1	23
13	Female	51	30.47	spondylolisthesis	12	4	8	15	1	1	8
14	Female	67	27.51	stenosis	12	6	5	37	2	1	26
15	Female	64	30.1	spondylolisthesis	16	5	6	27	1	2	16
16	Female	47	25.39	stenosis	10	5	5	26	1	2	10
17	Male	65	27.68	herniation	10	5	8	27	1	2	10
18	Female	72	29.3	stenosis	12	6	5	22	2	1	12
19	Female	62	24.97	stenosis	10	5	6	19	1	1	12
20	Male	73	27.06	stenosis	12	6	6	20	2	1	13
21	Female	63	22.66	spondylolisthesis	19	4	7	13	1	2	8
22	Female	59	29.15	stenosis	12	4	6	24	1	1	10
23	Female	71	23.31	stenosis	12	6	6	24	2	1	12
24	Male	54	28	spondylolisthesis	12	4	6	19	1	0	7
25	Male	69	26.53	stenosis	12	4	6	17	2	2	12
