# Supplementary material for: Early radiological adjacent segment changes following L4/5 fusion: a retrospective comparative study of oblique lateral interbody fusion and minimally invasive transforaminal lumbar interbody fusion
Source: PeerJ. 2025 Aug 21;13:e19918. doi: 10.7717/peerj.19918 (PMC12375297; doi:10.7717/peerj.19918)
Supplement: Supplemental Information 5 — Pre-operative radiographic raw data (including ADH, PDH, FH, FA, SLA, LL, ADD and AFD ) in OLIF group. [file peerj-13-19918-s005.csv]

NAME NO.	pre-op DA			pre-op ADH			pre-op PDH			pre-op FH			pre-op FA			LL	pre-op DSA			pre-opAPD			Pfirrmann			Weishaupt			pre-opSLA
	L3/4	L4/5	L5/S1	L3/4	L4/5	L5/S1	L3/4	L4/5	L5/S1	L3/4	L4/5	L5/S1	L3/4	L4/5	L5/S1		L3/4	L4/5	L5/S1	L3/4	L4/5	L5/S1	L3/4	L4/5	L5/S1	L3/4	L4/5	L5/S1
1	9.49	22.52	18.8	12.65	15.43	15.16	4.7	5.21	6.78	29.1	26.1	16.67	183.23	214.62	134.43	46.11	63.62	58.5	145.33	7.9	5.38	11.39	2	3	2	0	1	0	37.4
2	10.02	26.44	9.98	13.67	16.07	16.34	5.24	6.59	7.73	25.77	21.97	19.32	257.97	184.93	170.03	54.51	94.62	98.71	202.94	8.08	7.74	12.73	2	2	2	0	1	0	39.41
3	9.93	23.15	14.57	14.33	12.88	16.27	8.24	6.54	6.65	24.32	22.01	12.7	222.48	191.59	128.88	55.94	104.73	35.63	75.71	8.88	4.38	9.8	3	2	2	0	1	0	45.47
4	9.99	15.96	18.68	11.44	10.34	17.44	5.56	4.71	5.81	24.96	18.01	19.09	225.13	146.78	168.21	52.29	152.31	117.22	203.11	11.13	9.74	14.87	2	2	2	1	1	0	28.37
5	3.72	9.45	9.35	6.81	11.47	6.42	3.24	3.63	2.21	18.65	18.73	13.45	114.14	106.67	151.39	12.89	93.26	124.72	100.71	8.3	11.7	10.58	3	3	3	0	1	1	22.9
6	6.53	16.09	11.04	10.4	7.78	14.4	7.04	7.65	7.5	26.33	20.67	18.05	279.65	238.74	157.85	40.69	111.28	73.98	155.37	10.94	6.06	11.85	2	3	2	1	2	1	30.9
7	4.65	8.41	10.52	10.44	8.79	13.38	6.04	5.49	6.37	22.88	20.58	15.68	257.3	200.07	145.56	20.42	178.95	131.74	164.12	12.31	10.13	11.63	3	4	3	0	1	1	28.35
8	9.24	14.37	10.23	10.52	10.51	13.06	3.15	3.86	5.29	21.97	17.04	13.33	187.32	130.2	118.61	35.19	114.94	93.01	167.51	10.97	9.57	13.68	3	4	3	1	1	1	29.92
9	8.66	18.97	12.49	12.66	9.2	12.23	6.63	4.54	4.61	21.71	16.25	12.87	250.14	149.62	110.91	42.28	140.91	116.28	149.68	12.31	10.65	13.49	3	4	4	0	2	1	32.85
10	3.26	0.79	6.89	6.14	7.61	9.86	5.41	4.83	3.79	23.89	17.71	15.66	180.62	159.69	141.64	6.74	93.62	55.22	120.67	9.62	5.49	11	3	3	3	1	1	1	17.78
11	4.04	12.04	12.23	9.26	9.33	11.37	5.47	6.16	6.77	20.86	18.68	16.42	245.33	128.69	143.11	28.25	96.7	36.89	103.59	8.81	5.52	10.85	2	2	2	0	1	1	31.31
12	8.24	22.11	10.72	14.11	10.91	14.6	5.58	6.31	6.1	20.23	23.17	17.85	220.19	141.48	153.85	56.11	180.38	108.09	170.14	13.39	9.26	13.62	2	3	2	1	1	1	31.82
13	10.36	12	16.6	13.04	7.59	7.7	5.42	7.39	4.89	18.87	20.15	14.93	222.93	166.8	180.46	48.92	75.35	82.86	115.15	8.71	7.26	10.3	3	4	3	0	1	0	19.75
14	11.07	5.05	11.4	13.2	3.04	7.77	4.52	2.67	3.11	19.23	16.56	18.97	140.82	95.41	110.43	41	110.6	58.76	132.89	9.6	5.98	11.37	3	4	4	1	1	1	11.29
15	12.64	17.54	9.05	19.23	15.6	8.28	8.02	7.45	5.44	20.46	24.07	16.02	257.3	266.62	193.84	55.23	121.33	44.96	141.44	10.08	5.3	13.24	3	3	4	0	0	1	33.2
16	16.25	12.45	7.31	9.26	7.68	10.73	4.16	4.26	5.44	12.56	11.91	14.2	108.21	127.45	143.79	47.5	131.45	59.61	128.31	10.95	5.06	12.31	2	3	3	1	1	1	21.24
17	14.37	13.62	14.3	17.73	18.76	17.69	8.16	7.76	7.11	22.59	20.64	15.18	169.61	123.63	126.33	33.29	107.03	99.95	175.24	7.71	7.25	9.69	2	2	2	1	1	1	29.45
18	3.72	10.72	15.07	8.68	11.71	15.84	9.71	5.01	5.4	22.75	15.98	18.46	162.26	110.96	163.91	38.56	115.8	109.78	185.41	9.14	10.02	15.26	2	3	2	0	1	1	32.28
19	12.42	10.64	8.43	9.59	10.09	10.38	5.38	5.22	3.64	19.8	19.26	11.07	209.33	127.08	78.33	33.67	148.61	99.97	95.40	12.52	8.13	8.12	3	3	3	1	0	1	28.26
20	6.87	6.84	10.31	13.77	2.75	16.06	6.34	1.18	6.87	24.7	9.12	17.91	290.81	64.19	152.78	30.62	158.99	117.45	176.95	12.06	11.57	14.01	2	4	2	0	1	1	23.22
21	5.54	3.09	11.86	9.75	6.64	11.34	4.87	5.55	4.12	27.96	18.12	11.34	230.10	158.65	173.69	5.06	130.48	69.26	123.22	8.55	7.65	12.14	2	3	2	0	1	1	2.23
22	5.18	20.59	15.61	9.61	13.12	13.49	6.16	4.8	3.82	27.36	19.75	18.44	259.67	271.52	142.76	39.12	116.4	109.04	201.03	9.84	10.16	14.72	2	2	2	0	1	0	37.36
23	5.66	13.67	18.66	11.33	9.81	15.27	6.45	6.12	5.88	27.06	16.88	14.39	299.70	181.6	164.39	50.79	140.35	110.01	154.04	11.31	10.26	14.03	3	4	3	0	1	0	29.63
24	8.28	18.69	10.58	13.65	10.38	12.57	5.54	5.02	5.63	20.53	15.18	16.87	189.26	113.99	138.03	41.52	129.92	86.68	157.52	10.3	8.92	13.55	2	4	4	0	1	0	31.56
25	4.02	5.69	15.94	9.74	9.63	13.62	5.91	6.04	6.21	20.5	18.01	13.49	135.45	111.76	87.41	20.25	95.76	84.41	186.17	7.89	6.52	13.25	3	3	4	1	0	0	27.21
