# Supplementary material for: Early radiological adjacent segment changes following L4/5 fusion: a retrospective comparative study of oblique lateral interbody fusion and minimally invasive transforaminal lumbar interbody fusion
Source: PeerJ. 2025 Aug 21;13:e19918. doi: 10.7717/peerj.19918 (PMC12375297; doi:10.7717/peerj.19918)
Supplement: Supplemental Information 6 — Post-operative radiographic raw data (including ADH, PDH, FH, FA, SLA, LL, ADD and AFD ) in OLIF group. [file peerj-13-19918-s006.csv]

NAME NO.	POST-OP DA			POST-OP ADH			POST-OP PDH			POST-OP FH			POST-FA			LL	POST-OP DSA			POST-OP APD				Pfirrmann			Weishaupt			POSTOP-SLA
	L3/4	L4/5	L5/S1	L3/4	L4/5	L5/S1	L3/4	L4/5	L5/S1	L3/4	L4/5	L5/S1	L3/4	L4/5	L5/S1		L3/4	L4/5	L5/S1	L3/4	L4/5	L5/S1		L3/4	L4/5	L5/S1	L3/4	L4/5	L5/S1
1	9.99	25.34	15.22	13.71	18.11	17.45	6.54	8.21	6.18	25.17	27.22	16	207.55	211.58	114.01	49.31	73.06	187.47	155.49	6.88	13.65	13.17		2		2	0		0	43.75
2	8.49	25.21	13.9	13.31	12.73	19.15	6.86	5.83	9.23	25.85	21.93	19.27	251.78	202.73	155.01	58.17	90.9	191.3	197.67	10.31	12.55	13.89		2		2	0		0	41.35
3	10.61	26.67	16.47	14.52	14.31	17.72	7.25	8.86	7.57	25.95	27.01	15.45	250.33	236.89	151.56	65.28	107.6	63.27	88.89	10.35	8.2	11.09		3		2	0		0	47.25
4	9.84	19.8	20.32	12.84	14.3	17.97	7.11	7.59	9.2	25.21	23.49	18.23	258.65	202.9	174.31	48.16	165.05	176.48	232.68	11.88	15.1	15.49		2		2	1		0	23.63
5	7.51	12.04	13.6	11.85	13.18	7.13	4	5.76	3.81	17.92	18.95	14.64	104.03	135.55	157.44	29.74	96.12	225.94	126.75	9.74	15.77	10.39		3		3	0		2	27.67
6	8.21	21.95	14.83	13.16	13.52	15.05	6.62	9.56	5.06	25.77	23.89	15.18	231.29	236.01	175.57	47.96	131.45	115.27	185.21	11.9	9.11	12.3		2		2	1		1	34.97
7	7.07	13.84	15.36	12.25	15.03	15.5	6.82	7.72	6.7	25.17	22.07	15.26	239.23	206.89	139.2	38.2	188.08	211.06	184.75	11.75	13.33	12.4		3		3	0		1	31.83
8	10.87	14.03	11.87	10.54	9.8	13.88	6.15	3.03	5.18	19.51	17.57	12.76	134.88	168.66	109.04	37.37	116.16	160.27	170.71	10.74	12.09	15.32		4		4	2		1	33.19
9	9.99	21.65	14.22	12.68	16.48	12.08	6.78	7	5.52	27.38	17.8	15.98	254.66	223.26	128.68	44.58	172.41	229.68	180.61	13.76	15.29	14.4		3		4	0		1	35.51
10	6.85	13.52	14.07	10.53	13.54	12.43	5.77	9.42	4.77	20.24	26.25	16.14	187.42	234.47	129.94	28.24	112.19	58.67	154.67	10.84	7.59	11.07		3		3	1		1	23.6
11	7.67	16.65	15.53	12.13	13.15	16.06	7.41	8.36	6.88	25.46	22.96	18.30	236.24	173.21	117.13	38.61	98.79	98.70	138.13	10.17	8.73	11.53		2		2	0		1	33.33
12	9.87	27.01	13.89	12.96	15.99	14.62	8.68	9.45	7.42	23.34	26.22	17.5	250.9	255.19	188.3	59.08	188.55	214.13	193.39	12.65	14.88	14.38		2		2	1		1	28.33
13	11.63	14.37	14.14	13.01	14.45	11.78	7.46	8.34	4.89	19.07	19.66	15.8	224.29	187.49	150.49	51.37	81.6	90.39	135.05	9.75	9.6	11.71		3		3	0		0	23.89
14	12.37	9.05	14.56	14.93	14.16	8.43	6.53	8.1	3.36	21.1	15.6	16.46	187.48	175.25	134.68	47.12	131.8	114.8	176.75	10.8	9.78	14.27		3		4	1		1	20
15	11.63	22.54	13.32	16	18.7	8.59	4.8	9.46	6.1	19.37	22.48	15.72	261.38	304.35	179.22	57.43	130.92	162.31	178.49	9.25	10.65	14.01		3		4	0		1	40.05
16	12.73	19.68	10.65	13.53	14.09	12.09	5.83	6.42	5.17	17.36	18.68	12.84	102.24	146.96	125.05	56.21	147.62	158.34	163.3	11.92	15.25	13.17		2		3	1		1	24.97
17	12.75	13.65	14.87	18.24	19.18	16.68	10.46	9.24	7.31	22.63	21.14	16.85	193.28	128.51	141.64	37.28	109.79	100.47	184.82	8.66	8.2	10.48		2		2	1		1	26.27
18	6.28	12.24	14.6	8.78	15.03	17.51	9.79	7.19	8.36	25.35	19.93	15.89	196.79	131.75	150.99	36.52	131.59	226.1	197.34	10.91	14.77	15.68		2		2	0		1	30.18
19	15.28	21.66	13.84	10.88	15.7	12.45	4.05	8.75	3.55	18.1	24.34	12.89	159.96	210.47	100.22	43.96	173.09	102.51	144.04	13.61	8.12	8.97		3		3	1		1	32.84
20	7.89	11.13	14.66	12.82	9.21	12.55	8.81	3.61	7	24.86	16.52	15	205.24	118.02	166.94	31.46	180.78	208.46	209.66	11.69	15.66	14.92		2		2	0		1	27.79
21	7.06	11.47	16.12	9.22	9.55	11.98	4.22	7.85	5.81	25.22	26.21	12.87	248.51	248.15	151.07	25.79	152.82	183.82	143.86	10.47	13.02	10.97		2		2	0		1	13.98
22	8.84	22.44	16.87	10.78	19.08	14.83	7.32	7.8	5.5	25.29	25.87	19.2	239.33	304.8	158.56	45.19	118.68	140.17	219.92	8.66	10.05	13.67		2		2	0		0	38.42
23	10.73	16.82	15.83	12.16	16.97	16.86	6.79	9.56	5.24	21.7	20.86	16.51	294.2	213.41	178.41	54.07	170.58	180.52	188.50	13.92	14.32	15.51		3		3	0		1	32.34
24	10.6	20.5	13.44	13.89	15.88	11.9	6.3	6.39	4.64	18.29	18.62	16.81	179.31	160.61	127.55	46.31	140.41	118.23	176.33	11.61	12.31	15.84		2		4	0		0	33.75
25	6.15	11.04	18.55	12.55	16.42	12.44	8.84	7.69	4.67	25.9	24.17	15.12	133.13	126.09	94.41	31.94	115.17	115.39	202.65	9.17	8.31	14.41		3		4	1		0	32.47
